# Supplementary material for: Persistent Exhausted T-Cell Immunity after Severe COVID-19: 6-Month Evaluation in a Prospective Observational Study
Source: J Clin Med. 2023 May 18;12(10):3539. doi: 10.3390/jcm12103539 (PMC10219183; doi:10.3390/jcm12103539)
Supplement: Supplementary file 1 [file jcm-12-03539-s001.zip]

Archive with 1 entries (1 files):
- jcm-2348059-supplementary.pdf
